# Supplementary material for: tert-Butyl Nitrite-Induced Radical Nitrile Oxidation Cycloaddition: Synthesis of Isoxazole/Isoxazoline-Fused Benzo 6/7/8-membered Oxacyclic Ketones
Source: Molecules. 2024 Mar 7;29(6):1202. doi: 10.3390/molecules29061202 (PMC10974807; doi:10.3390/molecules29061202)
Supplement: Supplementary file 1 [file molecules-29-01202-s001.zip]

Archive with 1 entries (1 files):
- molecules-2883519-supplementary.pdf
